# Supplementary material for: HIV-1 Vpr protein upregulates microRNA-210-5p expression to induce G2 arrest by targeting TGIF2
Source: PLoS One. 2021 Dec 29;16(12):e0261971. doi: 10.1371/journal.pone.0261971 (PMC8716043; doi:10.1371/journal.pone.0261971)
Supplement: S2 Table — (XLS) [file pone.0261971.s007.xls]

## Sheet: 2 vs 1
# Condition pairs: 2 vs 1 # Fold Change cut-off: 1.5 # P-value cut-off: 0.05 # Column "ID": array ID of the probes, each miRNA always has its unique probe, but some miRNAs may have two different probes. # Column "Name": the name of each miRNA. # Column "Fold change": the ratio of normalized intensities between two conditions (use normalized data, ratio scale). # Column "P value": T-test result be…
2 vs 1 1.5 fold up regulated miRNAs
		Fold change	P-value	ForeGround						ForeGround-BackGround								Normalized								CV-value
ID	Name	2 vs 1	1 vs 2	1-1	1-2	1-3	2-1	2-2	2-3	1-1	1-2	1-3	2-1	2-2	2-3	Mean of 1 group	Mean of 2 group	1-1	1-2	1-3	2-1	2-2	2-3	Mean of 1 group	Mean of 2 group	1 group	2 group
30787	hsa-miR-125b-5p	3.16017	0.0213957	110.5	91.5	69	100	123	129	-44	19	9	31.5	59.5	65	-5.33333	52	N/A	0.0402542	0.0279503	0.0841121	0.113225	0.125969	0.0341023	0.107769	0.255121	0.199086
10977	hsa-miR-183-5p	2.79949	0.00411668	441.5	468	358.5	756	1407	1416	282.5	397.5	293.5	686.5	1337.5	1346.5	324.5	1123.5	0.742444	0.842161	0.911491	1.83311	2.5452	2.6095	0.832032	2.32927	0.102132	0.184987
42522	ebv-miR-BART19-3p	1.91894	0.0429911	219.5	118	94	157.5	143.5	180	49.5	40.5	25.5	82	71.5	109	38.5	87.5	0.130092	0.0858051	0.0791925	0.218959	0.136061	0.21124	0.0983632	0.188753	0.281367	0.242623
148465	hsa-miR-3611	2.27898	0.0132255	243	229.5	155	352.5	343	354.5	74	155.5	85.5	276	272	281	105	276.333	0.194481	0.329449	0.265528	0.736983	0.517602	0.544574	0.263153	0.59972	0.256564	0.199486
19585	hsa-miR-148b-3p	1.60693	0.0319009	210	199.5	164	201.5	267	255	75	83	99.5	130	202	188	85.8333	173.333	0.197109	0.175847	0.309006	0.34713	0.384396	0.364341	0.227321	0.365289	0.314691	0.0510588
10964	hsa-miR-155-5p	1.51498	0.0454651	1752	3418	1979	3704	3997.5	4592	1608	3285	1914	3632.5	3932	4525	2269	4029.83	4.22602	6.95975	5.9441	9.6996	7.4824	8.76938	5.70995	8.65046	0.242002	0.128707
145950	hsa-miR-33b-5p	3.61272	0.000366399	230	222	193.5	506	633	580.5	87	121.5	129	434	567.5	516	112.5	505.833	0.228647	0.257415	0.400621	1.15888	1.07992	1	0.295561	1.0796	0.311661	0.0735825
29190	hsa-miR-708-5p	2.15942	0.0203463	140.5	129	89	138.5	164.5	174	-10.5	51	19	62	94.5	101	19.8333	85.8333	N/A	0.108051	0.0590062	0.165554	0.179829	0.195736	0.0835285	0.180373	0.415185	0.0837073
145852	hsa-miR-210	3.64186	0.0468525	147.5	142	118	354.5	298	324.5	-10	66.5	52.5	277.5	228	250.5	36.3333	252	N/A	0.14089	0.163043	0.740988	0.433873	0.485465	0.151967	0.553442	0.103082	0.29715
11020	hsa-miR-22-3p	1.61332	0.0326428	114	172.5	108.5	179	214.5	202	-46.5	94	42	101	144	131	29.8333	125.333	N/A	0.199153	0.130435	0.269693	0.274025	0.253876	0.164794	0.265865	0.294858	0.0398922
42702	hsa-miR-30c-1-3p	1.79786	0.0326652	172.5	100	97	126	133.5	119.5	16.5	21	27	38	59	49	21.5	48.6667	0.043364	0.0444915	0.0838509	0.101469	0.112274	0.0949612	0.0572355	0.102901	0.402837	0.084983
10985	hsa-miR-191-5p	1.53066	0.0200678	1087.5	1641.5	832.5	1816.5	2073.5	2155.5	946.5	1564	763	1739	2004.5	2089	1091.17	1944.17	2.48752	3.31356	2.36957	4.64352	3.81446	4.04845	2.72355	4.16881	0.188856	0.102532
2 vs 1 1.5 fold down regulated miRNAs
		Fold change	P-value	ForeGround						ForeGround-BackGround								Normalized								CV-value
ID	Name	2 vs 1	1 vs 2	1-1	1-2	1-3	2-1	2-2	2-3	1-1	1-2	1-3	2-1	2-2	2-3	Mean of 1 group	Mean of 2 group	1-1	1-2	1-3	2-1	2-2	2-3	Mean of 1 group	Mean of 2 group	1 group	2 group
17848	hsa-miRPlus-A1087	0.539918	0.0313447	3238.5	2689	2528.5	1770.5	2264	1477	3100.5	2562	2463	1699.5	2199	1412.5	2708.5	1770.33	8.14849	5.42797	7.64907	4.53805	4.18459	2.7374	7.07517	3.82001	0.20469	0.249758
147415	hsa-miRPlus-J1011	0.0233339	0.0465852	383.5	263.5	67.5	74	81.5	70	236.5	188.5	-0.5	-4.5	11.5	1	141.5	2.66667	0.621551	0.399364	N/A	N/A	0.0218839	0.00193798	0.510457	0.011911	0.307781	1.18411
17752	hsa-let-7f-5p	0.391554	0.0227954	310.5	78.5	137.5	103.5	131.5	132	113	0	68	28	59.5	57	60.3333	48.1667	0.296978	N/A	0.21118	0.0747664	0.113225	0.110465	0.254079	0.0994857	0.238776	0.215629
